# Supplementary material for: Combined Use of Vibrational Spectroscopy, Ultrasonic Echography, and Numerical Simulations for the Non-Destructive Evaluation of 3D-Printed Materials for Defense Applications
Source: Polymers (Basel). 2025 Dec 30;18(1):104. doi: 10.3390/polym18010104 (PMC12787376; doi:10.3390/polym18010104)
Supplement: Supplementary file 1 [file polymers-18-00104-s001.zip]

Archive with 1 entries (1 files):
- polymers-4038429-supplementary.pdf
